# Supplementary material for: Health worker acceptability of an HIV testing mobile health application within a rural Zambian HIV treatment programme
Source: PLoS One. 2025 Jun 5;20(6):e0312646. doi: 10.1371/journal.pone.0312646 (PMC12140264; doi:10.1371/journal.pone.0312646)
Supplement: S9 File — (ZIP) [file pone.0312646.s009.zip]

Archive with 2 entries (2 files):
- QuantAnalysis.r
- LynxAcceptability_DATA_2023-04-17_1021.csv
