# Supplementary material for: Health worker acceptability of an HIV testing mobile health application within a rural Zambian HIV treatment programme
Source: PLoS One. 2025 Jun 5;20(6):e0312646. doi: 10.1371/journal.pone.0312646 (PMC12140264; doi:10.1371/journal.pone.0312646)
Supplement: S9 File — (ZIP) [file pone.0312646.s009.zip › QuantAnalysis.r]

#Clear existing data and graphics
rm(list=ls())
graphics.off()
#Load library
library(caTools)
library(car)
library(quantmod)
library(MASS)
library(corrplot)
library(broom)
library(Hmisc)
library(ltm)
library(tidyr)
library(tidyverse)
library(ggpubr)
library(rstatix)
library(ggplot2)
library(broom)
library(AICcmodavg)
library(dplyr)
library(gtsummary)

#Read Data

#data <- read_csv("LynxAcceptability_DATA_2023-04-17_1021.csv")

#Setting Labels
label(data$record_id)="Record ID"
label(data$redcap_survey_identifier)="Survey Identifier"
label(data$participant_demographics_timestamp)="Survey Timestamp"
label(data$prov)="Province"
label(data$sex)="Sex"
label(data$age)="Age Group"
label(data$exper)="How long have you been working as a counsellor?"
label(data$lynx)="Have you used Lynx?"
label(data$lynx_use)="How long have you been using Lynx?"
label(data$working)="Is your Lynx tablet currently working?"
label(data$participant_demographics_complete)="Complete?"
label(data$perceived_ease_of_use_timestamp)="Survey Timestamp"
label(data$ease)="Lynx is easy to use"
label(data$learn)="It was hard for me to learn to use Lynx"
label(data$layo)="The application layout is simple when moving between questions"
label(data$corr)="Whenever I made a mistake using Lynx, I could correct the mistake quickly and easily"
label(data$perceived_ease_of_use_complete)="Complete?"
label(data$perceived_usefulness_timestamp)="Survey Timestamp"
label(data$useful)="Lynx is useful for my HIV testing practice"
label(data$effect)="Lynx helped me manage my patients health effectively"
label(data$serv)="Lynx improved my access to delivering health care services"
label(data$inter)="I could use Lynx even when the internet connection was poor or not available"
label(data$deliv)="Lynx has provided a helpful way to deliver healthcare services"
label(data$perceived_usefulness_complete)="Complete?"
label(data$perceived_compatability_timestamp)="Survey Timestamp"
label(data$fit)="I think that Lynx fits well with the way I work"
label(data$reso)="I have the resources necessary to use Lynx"
label(data$kno)="I have the knowledge necessary to use Lynx"
label(data$ncom)="Lynx is not compatible with the way I work"
label(data$assi)="A specific person (or group) is available for assistance if I have difficulties concerning Lynx"
label(data$pap)="If I had the opportunity, I prefer working on paper"
label(data$perceived_compatability_complete)="Complete?"
#Setting Units


#Setting Factors(will create new variable for factors)
data$prov.factor = factor(data$prov,levels=c("1","2","3"))
data$sex.factor = factor(data$sex,levels=c("1","2","3"))
data$age.factor = factor(data$age,levels=c("1","2","3","4","5"))
data$exper.factor = factor(data$exper,levels=c("counselor1","2","3","4"))
data$lynx.factor = factor(data$lynx,levels=c("1","0"))
data$lynx_use.factor = factor(data$lynx_use,levels=c("1","2","3","4","5"))
data$working.factor = factor(data$working,levels=c("1","0"))
data$participant_demographics_complete.factor = factor(data$participant_demographics_complete,levels=c("0","1","2"))
data$ease.factor = factor(data$ease,levels=c("1","2","3","4","5"))
data$learn.factor = factor(data$learn,levels=c("1","2","3","4","5"))
data$layo.factor = factor(data$layo,levels=c("1","2","3","4","5"))
data$corr.factor = factor(data$corr,levels=c("1","2","3","4","5"))
data$perceived_ease_of_use_complete.factor = factor(data$perceived_ease_of_use_complete,levels=c("0","1","2"))
data$useful.factor = factor(data$useful,levels=c("1","2","3","4","5"))
data$effect.factor = factor(data$effect,levels=c("1","2","3","4","5"))
data$serv.factor = factor(data$serv,levels=c("1","2","3","4","5"))
data$inter.factor = factor(data$inter,levels=c("1","2","3","4","5"))
data$deliv.factor = factor(data$deliv,levels=c("1","2","3","4","5"))
data$perceived_usefulness_complete.factor = factor(data$perceived_usefulness_complete,levels=c("0","1","2"))
data$fit.factor = factor(data$fit,levels=c("1","2","3","4","5"))
data$reso.factor = factor(data$reso,levels=c("1","2","3","4","5"))
data$kno.factor = factor(data$kno,levels=c("1","2","3","4","5"))
data$ncom.factor = factor(data$ncom,levels=c("1","2","3","4","5"))
data$assi.factor = factor(data$assi,levels=c("1","2","3","4","5"))
data$pap.factor = factor(data$pap,levels=c("1","2","3","4","5"))
data$perceived_compatability_complete.factor = factor(data$perceived_compatability_complete,levels=c("0","1","2"))

levels(data$prov.factor)=c("Luapula","Muchinga","Northern")
levels(data$sex.factor)=c("Male","Female","Other")
levels(data$age.factor)=c("18-24","25-34","35-44","45-54","55+")
levels(data$exper.factor)=c("< 6 months","6 months-1 year","1 - 4 years","5+ years")
levels(data$lynx.factor)=c("Yes","No")
levels(data$lynx_use.factor)=c("< 6 months","6 months - 1 year","1 - 2 years","3+ years","never")
levels(data$working.factor)=c("Yes","No")
levels(data$participant_demographics_complete.factor)=c("Incomplete","Unverified","Complete")
levels(data$ease.factor)=c("Strongly Disagree","Disagree","Neither Agree nor Disagree","Agree","Strongly Agree")
levels(data$learn.factor)=c("Strongly Disagree","Disagree","Neither Agree nor Disagree","Agree","Strongly Agree")
levels(data$layo.factor)=c("Strongly Disagree","Disagree","Neither Agree nor Disagree","Agree","Strongly Agree")
levels(data$corr.factor)=c("Strongly Disagree","Disagree","Neither Agree nor Disagree","Agree","Strongly Agree")
levels(data$perceived_ease_of_use_complete.factor)=c("Incomplete","Unverified","Complete")
levels(data$useful.factor)=c("Strongly Disagree","Disagree","Neither Agree nor Disagree","Agree","Strongly Agree")
levels(data$effect.factor)=c("Strongly Disagree","Disagree","Neither Agree nor Disagree","Agree","Strongly Agree")
levels(data$serv.factor)=c("Strongly Disagree","Disagree","Neither Agree nor Disagree","Agree","Strongly Agree")
levels(data$inter.factor)=c("Strongly Disagree","Disagree","Neither Agree nor Disagree","Agree","Strongly Agree")
levels(data$deliv.factor)=c("Strongly Disagree","Disagree","Neither Agree nor Disagree","Agree","Strongly Agree")
levels(data$perceived_usefulness_complete.factor)=c("Incomplete","Unverified","Complete")
levels(data$fit.factor)=c("Strongly Disagree","Disagree","Neither Agree nor Disagree","Agree","Strongly Agree")
levels(data$reso.factor)=c("Strongly Disagree","Disagree","Neither Agree nor Disagree","Agree","Strongly Agree")
levels(data$kno.factor)=c("Strongly Disagree","Disagree","Neither Agree nor Disagree","Agree","Strongly Agree")
levels(data$ncom.factor)=c("Strongly Disagree","Disagree","Neither Agree nor Disagree","Agree","Strongly Agree")
levels(data$assi.factor)=c("Strongly Disagree","Disagree","Neither Agree nor Disagree","Agree","Strongly Agree")
levels(data$pap.factor)=c("Strongly Disagree","Disagree","Neither Agree nor Disagree","Agree","Strongly Agree")
levels(data$perceived_compatability_complete.factor)=c("Incomplete","Unverified","Complete")

###################################Cleaning####

#remove Columns
data2 <- subset(data,select=-c(redcap_survey_identifier, participant_demographics_timestamp,
                               participant_demographics_complete,perceived_ease_of_use_timestamp,perceived_ease_of_use_complete,
                               perceived_usefulness_timestamp,perceived_usefulness_complete, perceived_compatability_timestamp,
                               perceived_compatability_complete))

data3 <- filter(data2, lynx == 1)

data3 %>% 
  pull(ease) %>%
  summary()


#only persons who have used Lynx
ul <- filter(data3, lynx == 1)

#adjust scales to match
ul <- ul %>%
  mutate(learn = 6 - ul$learn) %>%
  mutate(ncom = 6 - ul$ncom) %>%
  mutate(pap = 6 - ul$pap)

#provinces
uln <-filter(ul, prov == 3)
ull <-filter(ul, prov == 1)
ulm <-filter(ul, prov == 2)


##################################Analysis###########################

####### Response z-scores to remove outliers####
####means of total responses
mean1 <- ul %>%
  summarise(across(ease:pap, mean, na.rm=TRUE))
####standard deviation of total responses
sd1<- ul %>%
  summarise(across(ease:pap, sd, na.rm=TRUE))


###z-score
zs <- subset(ul, select=c(record_id,ease, learn, layo, corr,useful, effect, serv, inter,
                          deliv,fit, reso, kno, ncom, assi, pap)) %>%
  mutate(zsease = (ease - (mean1$ease)/(sd1$ease)))%>%
  mutate(zslearn = (learn - (mean1$learn)/(sd1$learn)))%>%
  mutate(zslayo = (layo - (mean1$layo)/(sd1$layo)))%>%
  mutate(zscorr = (corr - (mean1$corr)/(sd1$corr)))%>%
  mutate(zsuseful = (useful - (mean1$useful)/(sd1$useful)))%>%
  mutate(zseffect = (effect - (mean1$effect)/(sd1$effect)))%>%
  mutate(zsserv = (serv - (mean1$serv)/(sd1$serv)))%>%
  mutate(zsinter = (inter - (mean1$inter)/(sd1$inter)))%>%
  mutate(zsdeliv = (deliv - (mean1$deliv)/(sd1$deliv)))%>%
  mutate(zsfit = (fit - (mean1$fit)/(sd1$fit)))%>%
  mutate(zsreso = (reso - (mean1$reso)/(sd1$reso)))%>%
  mutate(zskno = (kno - (mean1$kno)/(sd1$kno)))%>%
  mutate(zsncom = (ncom - (mean1$ncom)/(sd1$ncom)))%>%
  mutate(zsassi = (assi - (mean1$assi)/(sd1$assi)))%>%
  mutate(zspap = (pap - (mean1$pap)/(sd1$pap)))

##removing outliers
zs1 <-subset(zs, select=c(record_id,ease, zsease))%>%
  mutate(ease = (ifelse(abs(zsease) <= 3, ease, ease == NA)))
zs2 <-subset(zs, select=c(record_id,learn, zslearn))%>%
  mutate(learn = (ifelse(abs(zslearn) <= 3, learn, learn == NA)))
zs3 <-subset(zs, select=c(record_id,layo, zslayo))%>%
  mutate(layo = (ifelse(abs(zslayo) <= 3, layo, layo == NA)))
zs4 <-subset(zs, select=c(record_id,corr, zscorr))%>%
  mutate(corr = (ifelse(abs(zscorr) <= 3, corr, corr == NA)))
zs5 <-subset(zs, select=c(record_id,useful, zsuseful))%>%
  mutate(useful = (ifelse(abs(zsuseful) <= 3, useful, useful == NA)))
zs6 <-subset(zs, select=c(record_id,effect, zseffect))%>%
  mutate(effect = (ifelse(abs(zseffect) <= 3, effect, effect == NA)))
zs7 <-subset(zs, select=c(record_id,serv, zsserv))%>%
  mutate(serv = (ifelse(abs(zsserv) <= 3, serv, serv == NA)))
zs8 <-subset(zs, select=c(record_id,inter, zsinter))%>%
  mutate(inter = (ifelse(abs(zsinter) <= 3, inter, inter == NA)))
zs9 <-subset(zs, select=c(record_id,deliv, zsdeliv))%>%
  mutate(deliv = (ifelse(abs(zsdeliv) <= 3, deliv, deliv == NA)))
zs10 <-subset(zs, select=c(record_id,fit, zsfit))%>%
  mutate(fit = (ifelse(abs(zsfit) <= 3, fit, fit == NA)))
zs11 <-subset(zs, select=c(record_id,reso, zsreso))%>%
  mutate(reso = (ifelse(abs(zsreso) <= 3, reso, reso == NA)))
zs12 <-subset(zs, select=c(record_id,kno, zskno))%>%
  mutate(kno = (ifelse(abs(zskno) <= 3, kno, kno == NA)))
zs13 <-subset(zs, select=c(record_id,ncom, zsncom))%>%
  mutate(ncom = (ifelse(abs(zsncom) <= 3, ncom, ncom == NA)))
zs14 <-subset(zs, select=c(record_id,assi, zsassi))%>%
  mutate(assi = (ifelse(abs(zsassi) <= 3, assi, assi == NA)))
zs15 <-subset(zs, select=c(record_id,pap, zspap))%>%
  mutate(pap = (ifelse(abs(zspap) <= 3, pap, pap == NA)))

zs_m<- merge(zs1,zs2,by= "record_id")
zs_m2<- merge(zs_m,zs3,by= "record_id")
zs_m3<- merge(zs_m2,zs4,by= "record_id")
zs_m4<- merge(zs_m3,zs5,by= "record_id")
zs_m5<- merge(zs_m4,zs6,by= "record_id")
zs_m6<- merge(zs_m5,zs7,by= "record_id")
zs_m7<- merge(zs_m6,zs8,by= "record_id")
zs_m8<- merge(zs_m7,zs9,by= "record_id")
zs_m9<- merge(zs_m8,zs10,by= "record_id")
zs_m10<- merge(zs_m9,zs11,by= "record_id")
zs_m11<- merge(zs_m10,zs12,by= "record_id")
zs_m12<- merge(zs_m11,zs13,by= "record_id")
zs_m13<- merge(zs_m12,zs14,by= "record_id")
zs_m14<- merge(zs_m13,zs15,by= "record_id")
zs_mf <- subset(zs_m14, select=c(record_id,ease, learn, layo, corr,useful, effect, serv, inter,
                                 deliv,fit, reso, kno, ncom, assi, pap))


inf <-subset(ul, select=c(record_id, prov, sex, age, exper, lynx_use, working))
ul2 <-merge(inf, zs_mf,by= "record_id" )

write.csv(ul2, "msc_no_outliers.csv")

####Cronbach Alpha
ca <- subset(ul2, select=c(ease, learn, layo, corr,useful, effect, serv, inter,
                            deliv,fit, reso, kno, ncom, assi, pap))

cronbach.alpha(ca, na.rm = TRUE)

##############TABLES##########################################
##Responses Summary Table
sur<-subset(ul2, select=c(ease, learn, layo, corr, useful, effect, serv, deliv,
                          inter, fit, reso, kno, ncom, assi, pap))

tbl_summary(
  sur,
  statistic = list(all_continuous() ~ "{mean} {sd}"),
  digits = all_continuous() ~ 3,
  type = everything() ~ "continuous",
  value = NULL,
  missing = "no",
  missing_text = NULL,
  sort = NULL,
  percent = NULL)


####Counts####
count(ul2, ul2$ease == 1)
count(ul2, ul2$ease == 5)
count(ul2, ul2$learn == 1)
count(ul2, ul2$learn == 5)
count(ul2, ul2$layo == 1)
count(ul2, ul2$layo == 5)
count(ul2, ul2$corr == 1)
count(ul2, ul2$corr == 5)
count(ul2, ul2$useful == 1)
count(ul2, ul2$useful == 5)
count(ul2, ul2$effect == 1)
count(ul2, ul2$effect == 5)
count(ul2, ul2$serv == 1)
count(ul2, ul2$serv == 5)
count(ul2, ul2$deliv == 1)
count(ul2, ul2$deliv == 5)
count(ul2, ul2$inter == 1)
count(ul2, ul2$inter == 5)
count(ul2, ul2$fit == 1)
count(ul2, ul2$fit == 5)
count(ul2, ul2$reso == 1)
count(ul2, ul2$reso == 5)
count(ul2, ul2$kno == 1)
count(ul2, ul2$kno == 5)
count(ul2, ul2$ncom == 1)
count(ul2, ul2$ncom == 5)
count(ul2, ul2$assi == 1)
count(ul2, ul2$assi == 5)
count(ul2, ul2$pap == 1)
count(ul2, ul2$pap == 5)


##MEAN##
#Overall
tb <- ul2 %>%
  mutate(peu = rowMeans(cbind(ease, learn, layo, corr)))%>%
  mutate(pu = rowMeans(cbind(useful, effect, serv, deliv)))%>%
  mutate(pc = rowMeans(cbind(inter, fit, reso, kno, ncom, assi, pap)))

tbt <- subset(tb,select=c(peu, pu, pc))

tbl_summary(
  tbt,
  label =  list(peu ~ "Perceived Ease of Use", pu ~ "Perceived Usefulness", 
                pc ~ "Perceived Compatability"),
  digits = all_continuous() ~ 3,
  type = list(peu ~ "continuous", pu ~ "continuous", pc ~ "continuous"),
  missing = "no")

#test for normality
shapiro.test(tbt$peu)
shapiro.test(tbt$pu)
shapiro.test(tbt$pc)
#none normal

###means age/sex/province######
##prov
tbprov <- subset(tb,select=c(prov, peu, pu, pc))

#median table
tbl_summary(
  tbprov,
  by = prov,
  statistic = list(all_continuous() ~ "{median} {IQR}"),
  label =  list(peu ~ "Perceived Ease of Use", pu ~ "Perceived Usefulness", 
                pc ~ "Perceived Compatibility"),
  digits = all_continuous() ~ 3,
  type = list(peu ~ "continuous", pu ~ "continuous", pc ~ "continuous"),
  missing = "no")%>%
  add_p(
    test = list(all_continuous() ~ "kruskal.test")
  ) %>%
  modify_spanning_header(c("stat_1", "stat_2","stat_3") ~ "**Province**")

##sex
tbsex <- subset(tb,select=c(sex, peu, pu, pc))

#median table
tbl_summary(
  tbsex,
  by = sex,
  statistic = list(all_continuous() ~ "{median} {IQR}"),
  label =  list(peu ~ "Perceived Ease of Use", pu ~ "Perceived Usefulness", 
                pc ~ "Perceived Compatibility"),
  digits = all_continuous() ~ 3,
  type = list(peu ~ "continuous", pu ~ "continuous", pc ~ "continuous"),
  missing = "no")%>%
  add_p(
    test = list(all_continuous() ~ "wilcox.test")
  ) %>%
  modify_spanning_header(c("stat_1", "stat_2") ~ "**Gender**")

##age group
tbage <- subset(tb,select=c(age, peu, pu, pc))
#median table
tbl_summary(
  tbage,
  statistic = list(all_continuous() ~ "{median} {IQR}"),
  by = age,
  label =  list(peu ~ "Perceived Ease of Use", pu ~ "Perceived Usefulness", 
                pc ~ "Perceived Compatibility"),
  digits = all_continuous() ~ 3,
  type = list(peu ~ "continuous", pu ~ "continuous", pc ~ "continuous"),
  missing = "no")%>%
  add_p(
    test = list(all_continuous() ~ "kruskal.test")
  ) %>%
  modify_spanning_header(c("stat_1", "stat_2","stat_3", "stat_4","stat_5") ~ "**Age Group**")
