# Supplementary material for: Health worker acceptability of an HIV testing mobile health application within a rural Zambian HIV treatment programme
Source: PLoS One. 2025 Jun 5;20(6):e0312646. doi: 10.1371/journal.pone.0312646 (PMC12140264; doi:10.1371/journal.pone.0312646)
Supplement: S9 File — (ZIP) [file pone.0312646.s009.zip › LynxAcceptability_DATA_2023-04-17_1021.csv]

record_id	redcap_survey_identifier	participant_demographics_timestamp	prov	sex	age	exper	lynx	lynx_use	working	participant_demographics_complete	perceived_ease_of_use_timestamp	ease	learn	layo	corr	perceived_ease_of_use_complete	perceived_usefulness_timestamp	useful	effect	serv	inter	deliv	perceived_usefulness_complete	perceived_compatability_timestamp	fit	reso	kno	ncom	assi	pap	perceived_compatability_complete
1		2023/01/27 08:06	3	1	2	3	1	3	0	2	2023/01/27 08:07	4	2	4	2	2							0								0
2		2023/01/27 09:04	3	1	2	3	1	4	0	2	2023/01/27 09:06	5	1	5	3	2	2023/01/27 09:07	5	5	5	2	5	2	2023/01/27 09:10	5	1	5	1	1	1	2
3		2023/01/27 09:32	1	2	5	4	1	4	0	2	2023/01/27 09:41	4	2	4	2	2	2023/01/27 09:45	4	5	5	1	4	2	2023/01/27 09:47	4	5	3	1	4	1	2
4		2023/01/27 09:42	3	2	3	4	1	4	0	2	2023/01/27 09:43	4	2	4	4	2	2023/01/27 09:44	4	3	3	1	4	2								0
5		2023/01/27 09:43	1	2	2	3	1	4	0	2	2023/01/27 09:45	3	2	3	2	2	2023/01/27 09:46	4	2	4	1	2	2	2023/01/27 09:51	4	4	4	2	4	4	2
6		2023/01/27 09:54	1	1	2	3	1	4	1	2	2023/01/27 09:55	5	5	5	5	2	2023/01/27 09:59	5	5	5	4	5	2	2023/01/27 10:00	5	5	5	2	5	2	2
7		2023/01/27 09:55	1	1	4	4	1	4	1	2	2023/01/27 09:57	5	2	5	5	2	2023/01/27 09:58	5	5	5	4	5	2	2023/01/27 09:59	5	5	5	2	5	4	2
8		2023/01/27 10:12	1	1	3	3	1	4	0	2	2023/01/27 10:13	5	1	4	4	2	2023/01/27 10:14	4	4	3	1	4	2	2023/01/27 10:14	4	1	4	4	1	3	2
9		2023/01/27 10:19	1	2	5	4	1	4	0	2	2023/01/27 10:20	3	2	4	4	2	2023/01/27 10:21	4	4	4	2	4	2	2023/01/27 10:23	4	4	4	2	4	4	2
10		2023/01/27 10:23	1	2	2	3	1	2	0	2	2023/01/27 10:25	4	2	4	2	2	2023/01/27 10:27	4	4	4	1	4	2	2023/01/27 10:28	4	1	4	1	4	1	2
11		2023/01/27 10:27	1	2	5	4	1	4	0	2	2023/01/27 10:29	4	2	4	4	2	2023/01/27 10:30	4	4	4	2	4	2	2023/01/27 10:33	4	2	4	2	4	4	2
12		2023/01/27 10:36	1	2	4	4	1	4	0	2	2023/01/27 10:36	4	2	4	4	2	2023/01/27 10:37	4	4	4	2	4	2	2023/01/27 10:39	4	4	4	2	4	4	2
13		2023/01/27 10:52	1	1	2	3	0	5	0	2						0							0								0
14		2023/01/27 10:54	1	1	2	2	0	5	0	2	2023/01/27 10:58	4	1	4	4	2							0								0
15		2023/01/27 11:00	1	1	2	2	0	5	0	2	2023/01/27 11:01	3	3	3	3	2	2023/01/27 11:01	3	3	3	3	3	2	2023/01/27 11:04	3	3	5	3	3	3	2
16		2023/01/27 11:57	1	1	2	3	1	3	1	2	2023/01/27 11:58	4	4	4	4	2	2023/01/27 11:59	4	4	4	4	4	2	2023/01/27 12:00	4	1	1	1	4	2	2
17		2023/01/27 13:15	1	2	4	4	1	3	1	2	2023/01/27 13:15	5	4	5	2	2	2023/01/27 13:17	5	5	5	2	5	2	2023/01/27 13:18	5	5	5	2	4	4	2
18		2023/01/27 13:20	1	2	5	4	1	4	1	2	2023/01/27 13:20	5	2	4	4	2	2023/01/27 13:21	5	5	5	2	5	2	2023/01/27 13:23	5	2	5	2	5	4	2
19		2023/01/27 14:23	1	2	2	4	1	4	1	2	2023/01/27 14:24	4	2	4	4	2	2023/01/27 14:26	4	5	5	2	5	2	2023/01/27 14:28	5	4	5	2	4	2	2
20		2023/01/27 14:41	1	1	2	3	1	3	1	2	2023/01/27 14:43	5	1	4	5	2	2023/01/27 14:47	4	4	4	3	4	2	2023/01/27 14:52	4	4	5	4	4	2	2
21		2023/01/27 14:54	1	2	1	2	0	5	0	2						0							0								0
22		2023/01/27 15:16	1	1	1	2	0	5	0	2	2023/01/27 15:16	3	3	3	3	2	2023/01/27 15:17	3	3	3	3	3	2	2023/01/27 15:19	5	5	5	2	5	2	2
23		2023/01/28 15:26	1	1	3	4	1	3	0	2	2023/01/28 15:28	5	1	5	5	2	2023/01/28 15:29	5	5	5	1	5	2	2023/01/28 15:33	5	5	5	1	1	5	2
24		2023/01/29 07:58	1	1	2	4	0	5	0	2	2023/01/29 07:59	1	1	1	1	2							0								0
25		2023/01/30 09:41	1	1	3	4	1	3	0	2	2023/01/30 09:42	4	2	5	2	2	2023/01/30 09:45	4	3	4	2	4	2	2023/01/30 09:47	3	4	4	2	4	2	2
26		2023/01/30 12:52	1	2	2	3	1	2	1	2	2023/01/30 12:54	4	2	4	4	2	2023/01/30 12:55	4	4	4	2	4	2	2023/01/30 12:58	4	4	4	2	4	2	2
27		2023/01/30 12:56	1	2	1	3	1	3	1	2	2023/01/30 12:58	4	3	4	4	2	2023/01/30 12:59	5	4	4	3	4	2	2023/01/30 13:00	4	4	4	2	4	2	2
28		2023/01/30 14:05	1	2	3	4	1	4	0	2	2023/01/30 14:06	5	1	4	5	2	2023/01/30 14:09	5	5	5	2	4	2	2023/01/30 14:10	4	4	4	2	4	2	2
29		2023/01/30 15:18	1	1	3	4	1	4	1	2	2023/01/30 15:20	4	5	4	5	2	2023/01/30 15:22	4	4	4	4	4	2								0
30		2023/01/31 08:22	1	1	3	4	1	4	1	2	2023/01/31 08:23	4	2	4	4	2	2023/01/31 08:24	4	4	4	2	4	2	2023/01/31 08:25	4	4	4	2	4	2	2
31		2023/01/31 08:28	1	2	5	4	1	4	1	2	2023/01/31 08:30	4	2	4	4	2	2023/01/31 08:31	4	4	4	4	4	2	2023/01/31 08:32	4	4	4	2	4	2	2
32		2023/01/31 08:34	1	2	4	4	1		1	2						0							0								0
33		2023/01/31 08:35	1	2	4	4	1	4	0	2	2023/01/31 08:35	4	2	4	4	2	2023/01/31 08:36	4	4	4	1	4	2	2023/01/31 08:37	4	4	4	2	4	2	2
34		2023/01/31 09:15	1	2	2	3	1	3	1	2	2023/01/31 09:18	5	2	4	2	2	2023/01/31 09:20	4	4	4	2	4	2	2023/01/31 09:21	4	4	4	2	4	2	2
35		2023/02/01 08:04	1	1	2	3	1	2	1	2	2023/02/01 08:05	4	2	4	4	2	2023/02/01 08:06	4	4	4	2	4	2								0
36		2023/02/01 10:18	1	2	2	3	1	4	1	2	2023/02/01 10:19	4	2	4	4	2	2023/02/01 10:20	4	4	4	2	4	2	2023/02/01 10:21	4	4	4	2	4	2	2
37		2023/02/01 13:27	1	1	4	4	1	2	1	2	2023/02/01 13:30	4	3	4	3	2	2023/02/01 13:31	4	4	4	2	4	2	2023/02/01 13:34	3	3	4	2	2	2	2
38		2023/02/01 13:47	1	1	4	4	1	2	1	2	2023/02/01 13:48	4	4	4	4	2	2023/02/01 13:49	2	2	2	2	2	2	2023/02/01 13:50	2	2	2	2	2	2	2
39		2023/02/01 14:02	1	1	4	3	1	2	1	2						0							0								0
40		2023/02/01 14:09	1	1	4	3	0	2	1	2	2023/02/01 14:09	2	2	2	2	2	2023/02/01 14:10	2	2	2	2	2	2	2023/02/01 14:10	2	2	2	2	2	2	2
41		2023/02/01 18:23	1	1	2	2	1	2	1	2	2023/02/01 18:26	1	1	5	5	2	2023/02/01 18:27	5	5	5	4	4	2	2023/02/01 18:33	4	4	4	2	4	2	2
42		2023/02/01 18:40	1	1	2	2	1	2	1	2	2023/02/01 18:42	5	2	5	5	2	2023/02/01 18:43	5	5	5	4	4	2	2023/02/01 18:45	5	5	5	2	5	2	2
43		2023/02/02 11:14	1	1	3	3	1	4	0	2	2023/02/02 11:18	5	1	4	4	2	2023/02/02 11:22	5	4	4	2	4	2	2023/02/02 11:51	4	1	2	4	2	2	2
44		2023/02/07 11:12	3	1	2	2	1	1	1	2	2023/02/07 11:15	4	2	4	4	2	2023/02/07 11:18	4	4	4	5	4	2	2023/02/07 11:21	4	4	5	3	5	2	2
45		2023/02/07 11:26	3	1	2	3	1	3	0	2	2023/02/07 11:27	4	2	4	4	2	2023/02/07 11:28	4	4	4	4	4	2	2023/02/07 11:29	4	3	5	2	3	2	2
46		2023/02/07 11:36	3	1	2	3	1	3	1	2	2023/02/07 11:37	4	2	4	2	2	2023/02/07 11:39	4	2	4	4	2	2								0
47		2023/02/07 11:44	3	2	3	3	1	4	0	2	2023/02/07 11:45	4	2	4	2	2	2023/02/07 11:46	4	2	3	2	3	2	2023/02/07 11:47	4	4	4	1	4	2	2
48		2023/02/07 11:51	3	1	2	3	1	3	0	2	2023/02/07 11:54	4	2	4	4	2	2023/02/07 11:55	4	4	4	2	4	2	2023/02/07 11:59	4	2	4	2	4	2	2
49		2023/02/07 11:52	3	2	5	3	0	4	1	2	2023/02/07 11:53	4	4	4	4	2	2023/02/07 11:54	4	3	3	4	2	2	2023/02/07 11:56	2	4	4	2	4	2	2
50		2023/02/07 11:58	3	2	3	2	1	1	1	2	2023/02/07 12:01	4	2	4	4	2	2023/02/07 12:03	4	4	4	2	4	2	2023/02/07 12:05	4	4	4	2	4	3	2
51		2023/02/07 12:04	3	1	2	3	1	3	0	2	2023/02/07 12:08	4	2	2	2	2	2023/02/07 12:10	4	4	4	2	4	2	2023/02/07 12:16	4	4	4	2	4	2	2
52		2023/02/07 12:08	3	2	2	2	1	1	1	2	2023/02/07 12:09	4	2	4	4	2	2023/02/07 12:10	4	4	4	2	4	2	2023/02/07 12:11	4	4	4	2	4	3	2
53		2023/02/07 12:11	1	2	2	4	1	4	1	2	2023/02/07 12:12	5	2	5	5	2	2023/02/07 12:13	5	5	5	4	4	2	2023/02/07 12:14	4	4	4	2	4	2	2
54		2023/02/07 12:13	1	2	2	3	1	3	0	2	2023/02/07 12:14	4	2	4	4	2	2023/02/07 12:15	4	4	4	1	4	2	2023/02/07 12:16	4	1	4	2	1	1	2
55		2023/02/07 12:22	3	1	2	3	1	3	1	2	2023/02/07 12:25	4	4	4	2	2	2023/02/07 12:26	4	2	2	2	2	2								0
56		2023/02/07 12:28	3	1	2	3	1	3	1	2	2023/02/07 12:28	4	2	4	2	2							0								0
57		2023/02/07 12:31	1	1	2	2	0	5	1	2	2023/02/07 12:31	3	3	3	3	2	2023/02/07 12:32	3	3	3	3	3	2	2023/02/07 12:33	3	3	3	3	3	3	2
58		2023/02/07 12:34	1	2	3	4	1	4	0	2	2023/02/07 12:35	4	4	4	4	2	2023/02/07 12:35	4	4	4	4	4	2	2023/02/07 12:36	2	4	4	2	4	2	2
59		2023/02/07 12:39	1	2	2	3	1	3	0	2	2023/02/07 12:40	4	1	4	4	2	2023/02/07 12:41	5	5	4	2	4	2	2023/02/07 12:43	4	2	4	2	4	2	2
60		2023/02/07 12:41	1	2	5	4	1	4	0	2	2023/02/07 12:42	4	4	4	4	2	2023/02/07 12:43	4	2	2	2	2	2	2023/02/07 12:44	2	4	4	2	4	4	2
61		2023/02/07 12:45	1	2	4	3	1	3	0	2	2023/02/07 12:45	4	2	4	4	2	2023/02/07 12:46	4	4	4	2	4	2	2023/02/07 12:47	4	4	4	2	4	2	2
62		2023/02/07 12:45	1	1	5	4	1	4	0	2	2023/02/07 12:46	4	2	4	2	2	2023/02/07 12:46	4	4	4	4	4	2	2023/02/07 12:47	2	4	4	4	4	4	2
63		2023/02/07 12:46	3	2	3	4	1	4	1	2	2023/02/07 12:49	4	2	4	4	2	2023/02/07 12:52	4	4	4	2	4	2	2023/02/07 12:54	4	4	4	4	4	4	2
64		2023/02/07 12:47	3	1	4	4	1	4	1	2	2023/02/07 12:49	4	2	4	4	2	2023/02/07 12:52	4	4	4	2	4	2	2023/02/07 13:04	4	4	4	4	4	2	2
65		2023/02/07 12:48	1	2	2	4	1	4	0	2	2023/02/07 12:49	4	2	4	4	2	2023/02/07 12:51	2	2	2	2	2	2	2023/02/07 12:51	2	4	4	2	4	2	2
66		2023/02/07 12:49	3	1	2	3	0	5	0	2	2023/02/07 12:50	2	4	2	2	2	2023/02/07 12:51	2	2	2	2	2	2	2023/02/07 12:53	2	2	2	2	2	5	2
67		2023/02/07 12:50	1	1	3	4	1	3	0	2	2023/02/07 12:53	4	1	4	2	2	2023/02/07 12:54	4	4	4	1	4	2	2023/02/07 12:56	4	1	4	2	1	1	2
68		2023/02/07 12:56	3	1	4	3	0	5	0	2	2023/02/07 12:57	2	4	2	2	2	2023/02/07 12:58	2	2	2	2	2	2	2023/02/07 13:00	2	2	2	2	2	2	2
69		2023/02/07 12:56	1	1	4	4	1	4	0	2	2023/02/07 12:56	4	4	4	4	2	2023/02/07 12:58	2	2	2	2	2	2	2023/02/07 12:58	2	2	2	2	2	2	2
70		2023/02/07 12:57	1	2	4	3	0	5	0	2	2023/02/07 13:01	3	1	1	2	2	2023/02/07 13:02	3	3	3	3	3	2	2023/02/07 13:02	3	3	3	3	3	3	2
71		2023/02/07 12:59	1	2	5	4	1	4	0	2						0							0								0
72		2023/02/07 13:00	3	2	3	4	1	4	1	2	2023/02/07 13:00	4	2	4	4	2	2023/02/07 13:01	4	4	4	2	4	2	2023/02/07 13:03	4	4	4	4	4	2	2
73		2023/02/07 13:01	3	2	4	4	1	4	1	2	2023/02/07 13:06	4	4	4	4	2	2023/02/07 13:18	4	4	4	2	4	2	2023/02/07 13:34	4	4	4	4	4	2	2
74		2023/02/07 13:02	1	2	5	4	1	4	0	2	[not completed]	4		2	2	0							0								0
75		2023/02/07 13:08	1	2	1	3	1	3	0	2	2023/02/07 13:09	1	3	2	4	2	2023/02/07 13:10	4	3	3	1	4	2	2023/02/07 13:12	4	3	3	2	3	2	2
76		2023/02/07 13:33	3	1	2	3	1	1	0	2	2023/02/07 13:34	4	4	4	4	2	2023/02/07 13:35	4	4	4	2	4	2	2023/02/07 13:37	4	4	4	4	4	4	2
77		2023/02/07 13:40	3	2	2	2	1	1	0	2	2023/02/07 13:43	4	1	4	4	2	2023/02/07 13:47	4	4	4	1	4	2	2023/02/07 13:52	4	4	4	1	5	1	2
78		2023/02/07 13:47	3	2	5	4	1	4	0	2	2023/02/07 13:49	4	2	4	4	2	2023/02/07 13:50	4	4	4	2	4	2	2023/02/07 13:55	5	4	4	4	4	2	2
79		2023/02/07 13:51	3	2	3	3	1	4	0	2	2023/02/07 13:52	5	2	4	4	2	2023/02/07 13:53	4	4	4	2	4	2	2023/02/07 13:55	4	4	4	4	4	2	2
80		2023/02/07 14:02	1	2	4	4	1	3	0	2	2023/02/07 14:04	5	4	5	2	2	2023/02/07 14:06	2	2	4	2	4	2	2023/02/07 14:09	4	2	4	2	4	4	2
81		2023/02/07 14:03	3	2	5	4	1	4	1	2	2023/02/07 14:05	5	2	4	4	2	2023/02/07 14:05	4	4	4	2	4	2	2023/02/07 14:07	4	4	4	2	4	2	2
82		2023/02/07 14:04	3	1	2	3	1	3	1	2	2023/02/07 14:05	4	2	4	2	2	2023/02/07 14:06	4	3	3	3	3	2	2023/02/07 14:08	4	3	4	3	4	3	2
83		2023/02/07 14:16	3	1	2	4	1	4	0	2	2023/02/07 14:20	4	2	4	4	2	2023/02/07 14:21	4	4	4	2	4	2	2023/02/07 14:22	4	4	4	2	4	2	2
84		2023/02/07 14:31	1	1	4	4	0	5	0	2						0							0								0
85		2023/02/07 14:32	1	1	2	4	0	5	0	2	2023/02/07 14:36	4	2	4	4	2	[not completed]	4	4	4	2		0								0
86		2023/02/07 14:32	1	1	4	4	0	5	0	2						0							0								0
87		2023/02/07 14:38	1	2	4	4	1	3	0	2	2023/02/07 14:40	4	2	4	2	2	2023/02/07 14:43	2	4	4	2	4	2	2023/02/07 14:44	2	2	4	2	4	2	2
88		2023/02/07 14:46	1	2	4	4	1	3	0	2	2023/02/07 14:46	4	4	4	2	2	2023/02/07 14:47	4	4	4	2	4	2	2023/02/07 14:48	4	2	4	4	4	2	2
89		2023/02/07 14:49	1	1	2	3	0	5	0	2						0							0								0
90		2023/02/07 14:49	1	2	5	4	1	3	0	2	2023/02/07 14:49	4	4	4	2	2	2023/02/07 14:51	4	5	5	1	4	2	2023/02/07 14:52	5	1	5	4	4	2	2
91		2023/02/07 15:18	1	2	4	3	1	3	0	2	2023/02/07 15:22	4	2	4	4	2	2023/02/07 15:23	4	4	4	2	4	2								0
92		[not completed]								0						0							0								0
93		2023/02/07 15:30	1	2	4	4	1	3	0	2	2023/02/07 15:31	4	2	4	4	2	2023/02/07 15:32	4	4	4	2	4	2								0
94		2023/02/07 16:18	3	1	5	3	1	3	1	2	2023/02/07 16:19	4	2	2	4	2	2023/02/07 16:20	4	4	4	2	2	2	2023/02/07 16:22	2	4	4	2	4	4	2
95		2023/02/07 16:38	3	2	1	3	1	2	0	2	2023/02/07 16:45	4	2	4	4	2	2023/02/07 16:46	5	4	4	4	4	2								0
96		2023/02/07 16:56	1	2	2	2	1	2	1	2						0							0								0
97		2023/02/07 17:23	1	2	2	4	0		0	2	2023/02/07 17:25	1	4	4	4	2	[not completed]						0								0
98		2023/02/07 17:25	1	2	2	3	0		0	2	2023/02/07 17:26	5	2	4	4	2							0								0
99		2023/02/07 17:35	1	1	2	3	0	5	0	2						0							0								0
100		[not completed]								0						0							0								0
101		2023/02/07 17:45	3	2	2	3	1	3	1	2	2023/02/07 17:47	4	2	4	4	2	2023/02/07 17:48	4	4	4	2	4	2	2023/02/07 17:49	4	4	4	2	4	2	2
102		2023/02/07 18:49	1	1	4	4	1	2	0	2	2023/02/07 18:50	4	1	4	3	2	2023/02/07 18:54	5	5	5	3	4	2	2023/02/07 18:55	4	4	4	3	4	2	2
103		2023/02/07 19:17	1	1	2	3	0	5	0	2	2023/02/07 19:18	3	3	3	3	2	2023/02/07 19:18	3	3	3	3	3	2	2023/02/07 19:19	3	3	3	3	3	3	2
104		2023/02/07 19:36	1	2	2	3	1	3	0	2	2023/02/07 19:37	4	2	4	4	2							0								0
105		2023/02/08 05:12	1	2	2	3	1	3	0	2	2023/02/08 05:13	5	2	4	4	2	2023/02/08 05:14	4	4	4	2	4	2	2023/02/08 05:16	4	4	4	2	4	2	2
106		2023/02/08 06:21	2	2	3	3	1	3	0	2	2023/02/08 06:23	4	2	4	5	2	2023/02/08 06:24	5	4	5	2	4	2	2023/02/08 06:26	5	4	5	4	4	2	2
107		2023/02/08 06:24	1	2	1	3	1	2	0	2	2023/02/08 06:26	4	2	4	4	2	2023/02/08 06:28	4	3	4	2	4	2	2023/02/08 06:30	4	2	4	2	4	2	2
108		2023/02/08 06:42	3	2	4	4	1	2	0	2	2023/02/08 06:44	4	2	4	4	2	2023/02/08 06:45	4	4	4	2	4	2								0
109		2023/02/08 06:42	3	2	3	4	1	2	0	2	2023/02/08 06:44	5	4	4	4	2							0								0
110		2023/02/08 06:45	3	2	3	4	1	2	1	2	2023/02/08 06:45	5	4	4	4	2	2023/02/08 06:46	5	5	4	4	4	2	2023/02/08 06:54	4	4	5	1	4	4	2
111		2023/02/08 06:51	3	2	5	4	1	3	0	2	2023/02/08 06:53	4	4	4	4	2	2023/02/08 06:56	4	2	4	1	4	2	2023/02/08 06:59	1	4	2	2	1	4	2
112		2023/02/08 06:52	3	1	5	4	1	2	0	2	2023/02/08 06:55	4	4	4	4	2	2023/02/08 06:56	4	4	4	2	4	2	2023/02/08 06:57	4	4	4	2	4	2	2
113		2023/02/08 06:54	3	1	5	3	1	3	0	2	2023/02/08 06:56	4	4	4	4	2	2023/02/08 06:58	4	4	4	3	4	2	2023/02/08 07:00	4	3	4	2	4	2	2
114		2023/02/08 07:01	3	1	5	4	1	3	0	2	2023/02/08 07:02	4	4	4	4	2	2023/02/08 07:04	4	4	4	1	4	2	2023/02/08 07:06	4	4	4	2	2	4	2
115		2023/02/08 07:02	3	2	5	4	1	2	0	2						0							0								0
116		2023/02/08 07:09	3	2	5	4	1	3	0	2	2023/02/08 07:11	4	4	4	4	2	2023/02/08 07:14	4	2	4	1	4	2	2023/02/08 07:16	4	4	4	4	1	4	2
117		2023/02/08 07:14	3	2	4	3	1	4	1	2	2023/02/08 07:17	5	1	1	5	2	2023/02/08 07:19	5	5	5	1	5	2	2023/02/08 07:22	5	5	5	1	5	1	2
118		2023/02/08 07:16	1	1	5	4	1	4	1	2	2023/02/08 07:17	4	2	4	4	2	2023/02/08 07:18	4	4	4	2	4	2	2023/02/08 07:23	4	4	4	2	4	2	2
119		2023/02/08 07:18	3	2	3	3	1	4	0	2	2023/02/08 07:19	4	1	4	4	2	2023/02/08 07:21	4	4	4	1	4	2	2023/02/08 07:24	4	1	4	4	1	4	2
120		2023/02/08 07:19	3	1	2	4	1	3	0	2	2023/02/08 07:21	4	4	4	4	2	2023/02/08 07:22	4	4	4	1	4	2	2023/02/08 07:24	4	4	4	2	4	4	2
121		2023/02/08 07:25	1	2	2	4	1	4	0	2	2023/02/08 07:26	4	2	4	4	2	2023/02/08 07:27	4	4	4	2	4	2	2023/02/08 07:27	4	4	4	2	4	2	2
122		2023/02/08 07:25	1	1	5	4	1	4	1	2	2023/02/08 07:26	4	2	4	4	2	2023/02/08 07:27	4	4	4	2	4	2	2023/02/08 07:28	4	4	4	2	2	2	2
123		2023/02/08 07:26	1	2	2	3	0	5	0	2	2023/02/08 07:27	3	3	3	3	2	2023/02/08 07:28	4	3	3	3	4	2	2023/02/08 07:28	3	3	3	3	4	3	2
124		2023/02/08 07:27	3	1	5	3	1	4	0	2	2023/02/08 07:29	2	1	1	4	2	2023/02/08 07:30	4	5	1	1	2	2	2023/02/08 07:31	4	1	4	2	1	4	2
125		2023/02/08 07:29	2	1	2	4	1	3	0	2	2023/02/08 07:30	5	1	5	5	2	2023/02/08 07:31	5	5	5	2	5	2	2023/02/08 07:31	5	2	5	2	5	2	2
126		2023/02/08 07:29	1	1	2	3	1	4	0	2	2023/02/08 07:30	4	2	4	4	2	2023/02/08 07:31	4	4	4	2	4	2	2023/02/08 07:31	4	4	4	2	4	2	2
127		2023/02/08 07:30	1	2	2	3	1	3	1	2	2023/02/08 07:31	4	2	4	4	2	2023/02/08 07:32	4	4	4	2	4	2	2023/02/08 07:34	4	4	4	2	4	2	2
128		2023/02/08 07:31	1	2	3	4	1	4	1	2						0							0								0
129		2023/02/08 07:32	1	2	3	4	1	4	1	2	2023/02/08 07:34	4	2	4	4	2	2023/02/08 07:35	4	4	4	2	4	2	2023/02/08 07:36	4	4	4	2	4	2	2
130		2023/02/08 07:34	3	2	4	4	1	4	0	2	2023/02/08 07:37	4	2	4	2	2	2023/02/08 07:38	1	4	4	1	2	2	2023/02/08 07:39	1	1	4	1	1	5	2
131		2023/02/08 07:35	2	2	2	4	1	4	1	2	2023/02/08 07:37	5	1	5	5	2	2023/02/08 07:39	5	5	5	4	4	2	2023/02/08 07:42	4	4	4	4	4	1	2
132		2023/02/08 07:35	3	2	4	4	1		1	2	2023/02/08 07:37	5	5	5	5	2	2023/02/08 07:41	5	5	5	1	5	2	2023/02/08 07:42	5	5	5	1	5	1	2
133		2023/02/08 07:36	1	1	2	counselor1	0	5	0	2	2023/02/08 07:37	3	3	3	3	2	2023/02/08 07:37	3	3	3	3	3	2	2023/02/08 07:37	3	3	3	3	3	3	2
134		2023/02/08 07:37	3	2	4	4	1	3	0	2	2023/02/08 07:37	4	5	4	4	2	2023/02/08 07:38	4	4	4	1	4	2	2023/02/08 07:39	4	4	4	4	2	4	2
135		2023/02/08 07:38	3	1	2	4	1	2	0	2	2023/02/08 07:49	4	4	4	3	2	2023/02/08 07:51	4	5	4	1	3	2	2023/02/08 07:53	4	4	4	3	4	2	2
136		2023/02/08 07:41	3	2	2	4	1	3	0	2	[not completed]	1			1	0							0								0
137		2023/02/08 07:43	3	2	4	4	1	4	1	2	2023/02/08 07:43	5	5	5	5	2	2023/02/08 07:46	5	5	5	1	5	2	2023/02/08 07:47	5	5	5	1	5	5	2
138		2023/02/08 07:48	3	2	4	4	1	4	1	2	2023/02/08 07:49	5	1	5	5	2	2023/02/08 07:50	5	5	5	1	5	2	2023/02/08 07:51	5	5	5	1	5	1	2
139		2023/02/08 07:57	3	2	2	4	1	3	0	2	2023/02/08 08:00	4	2	4	4	2	2023/02/08 08:01	4	4	4	2	4	2	2023/02/08 08:04	4	2	4	2	4	1	2
140		2023/02/08 08:00	2	1	5	4	0	5	0	2						0							0								0
141		2023/02/08 08:01	3	2	3	4	1	2	0	2	2023/02/08 08:01	3	2	3	4	2	2023/02/08 08:02	4	4	4	1	4	2	2023/02/08 08:03	4	2	4	3	4	4	2
142		2023/02/08 08:05	3	2	3	4	1	2	0	2	2023/02/08 08:05	4	2	3	4	2	2023/02/08 08:06	4	3	2	1	4	2	2023/02/08 08:07	4	3	4	3	4	4	2
143		2023/02/08 08:09	3	2	1	2	1	2	0	2	2023/02/08 08:09	4	2	3	2	2	2023/02/08 08:10	4	4	4	1	3	2	2023/02/08 08:11	4	4	4	2	4	4	2
144		2023/02/08 08:08	2	1	5	4	1	3	0	2	2023/02/08 08:10	4	2	4	4	2	2023/02/08 08:11	4	4	5	4	5	2	2023/02/08 08:14	5	4	4	1	5	2	2
145		2023/02/08 08:08	2	2	2	4	1	4	1	2	2023/02/08 08:10	4	2	4	4	2	2023/02/08 08:11	4	4	4	2	4	2	2023/02/08 08:33	4	4	5	2	4	2	2
146		2023/02/08 08:09	1	2	2	2	1	2	1	2	2023/02/08 08:13	4	2	4	2	2	2023/02/08 08:17	2	4	4	1	4	2	2023/02/08 08:45	2	2	2	2	2	2	2
147		2023/02/08 08:09	1	2	3	3	1	2	1	2	2023/02/08 08:13	4	2	4	2	2	2023/02/08 08:26	4	4	4	1	4	2	2023/02/08 08:45	2	2	2	2	2	2	2
148		2023/02/08 08:09	1	2	1	2	1	2	1	2	2023/02/08 08:13	4	2	4	2	2	2023/02/08 08:25	4	4	4	1	4	2	2023/02/08 08:45	2	2	2	2	2	2	2
149		2023/02/08 08:14	3	1	5	3	1	2	0	2	2023/02/08 08:17	5	1	5	5	2	2023/02/08 08:20	5	5	5	2	5	2	2023/02/08 08:23	5	4	5	1	5	4	2
150		2023/02/08 08:24	3	1	3	3	1	2	0	2	2023/02/08 08:26	5	5	5	5	2	2023/02/08 08:27	5	4	5	5	5	2	2023/02/08 08:27	5	5	4	1	5	2	2
151		2023/02/08 08:35	2	2	2	3	1	3	0	2	2023/02/08 08:37	4	2	4	4	2	2023/02/08 08:38	4	4	4	2	4	2	2023/02/08 08:42	4	2	4	4	4	2	2
152		2023/02/08 09:12	1	2	2	4	0	5	0	2	2023/02/08 09:13	2	2	2	2	2	2023/02/08 09:13	2	2	2	2	2	2	2023/02/08 09:15	2	2	2	2	4	4	2
153		2023/02/08 09:13	3	1	1	2	0	5	0	2	2023/02/08 09:14	3	3	3	3	2	2023/02/08 09:15	3	3	3	3	3	2	2023/02/08 09:16	5	5	5	1	5	3	2
154		2023/02/08 09:17	2	2	5	4	1	3	0	2						0							0								0
155		2023/02/08 09:19	2	2	5	3	1	3	0	2	2023/02/08 09:20	4	2	4	4	2	2023/02/08 09:22	4	5	4	4	5	2	2023/02/08 09:24	4	4	4	2	4	2	2
156		2023/02/08 10:08	2	1	4	3	0	5	0	2	2023/02/08 10:09	3	3	3	3	2	2023/02/08 10:09	4	4	4	3	4	2	2023/02/08 10:11	4	2	2	2	3	2	2
157		2023/02/08 10:11	3	2	3	2	1	1	1	2	2023/02/08 10:14	4	2	4	4	2	2023/02/08 10:16	4	4	4	4	4	2								0
158		2023/02/08 10:23	3	2	2	2	1	1	1	2						0							0								0
159		2023/02/08 10:26	3	1	2	3	1	1	1	2	2023/02/08 10:28	4	2	4	4	2	2023/02/08 10:29	4	4	4	2	4	2	2023/02/08 10:32	4	2	4	2	4	2	2
160		2023/02/08 10:28	3	2	2	2	1	1	1	2	2023/02/08 10:29	4	2	4	3	2	2023/02/08 10:29	4	4	4	4	4	2	2023/02/08 10:31	4	4	4	2	3	3	2
161		2023/02/08 11:07	1	2	3	4	1	3	0	2	2023/02/08 11:09	4	4	4	4	2	2023/02/08 11:10	4	4	4	4	4	2	2023/02/08 11:17	2	2	4	2	4	2	2
162		2023/02/08 12:10	3	1	2	4	1	2	0	2	2023/02/08 12:13	5	5	5	5	2	2023/02/08 12:14	5	5	5	5	5	2	2023/02/08 12:16	5	5	5	4	5	4	2
163		2023/02/08 15:28	2	1	3	3	0	5	0	2	2023/02/08 15:29	5	5	3	3	2	2023/02/08 15:31	4	4	4	3	4	2	2023/02/08 15:33	4	4	4	4	4	4	2
164		2023/02/08 16:03	2	1	3	4	1	3	0	2	2023/02/08 16:05	4	2	4	4	2	2023/02/08 16:06	4	4	4	2	4	2	2023/02/08 16:06	4	4	4	1	4	1	2
165		2023/02/08 16:53	1	2	5	4	1	4	1	2	2023/02/08 16:56	5	1	5	5	2	2023/02/08 16:59	5	5	5	2	5	2	2023/02/08 17:07	5	5	5	1	2	2	2
166		2023/02/08 17:07	2	2	4	4	1	4	0	2	[not completed]		3	4	4	0							0								0
167		2023/02/08 17:47	3	2	2	3	1	3	0	2	2023/02/08 17:50	4	2	4	4	2	2023/02/08 17:51	5	4	4	2	4	2	2023/02/08 17:54	4	4	4	2	5	1	2
168		2023/02/08 19:08	3	2	4	4	1	4	1	2	2023/02/08 19:09	4	4	4	4	2	2023/02/08 19:12	4	1	2	1	2	2	2023/02/08 19:22	3	2	1	4	1	4	2
169		2023/02/09 06:59	3	1	2	4	0	5	1	2	2023/02/09 07:01	4	1	4	4	2	2023/02/09 07:07	4	1	1	1	1	2	2023/02/09 07:08	4	4	4	2	5	1	2
170		2023/02/09 08:26	2	2	2	4	1	4	0	2	2023/02/09 08:27	5	1	4	4	2	2023/02/09 08:29	4	4	4	2	4	2	2023/02/09 08:30	4	2	4	2	4	2	2
171		2023/02/09 08:50	2	2	2	3	1	3	0	2	2023/02/09 08:58	4	4	4	4	2	2023/02/09 09:04	4	4	4	5	5	2	2023/02/09 09:08	4	5	4	5	5	5	2
172		[not completed]								0						0							0								0
173		2023/02/09 09:11	2	2	2	3	1	3	1	2	2023/02/09 09:11	4	5	5	4	2							0								0
174		2023/02/10 10:41	2	2	4	4	1	3	0	2	2023/02/10 10:44	5	1	4	4	2	2023/02/10 10:46	1	1	4	1	2	2	2023/02/10 10:47	3	1	5	3	5	4	2
175		2023/02/10 12:11	3	2	5	3	1	4	1	2	2023/02/10 12:12	4	2	4	4	2	2023/02/10 12:13	4	4	4	2	4	2	2023/02/10 12:14	4	4	4	2	4	2	2
176		2023/02/14 06:20	1	1	2	4	0	5	0	2	2023/02/14 06:21	2	2	2	2	2	2023/02/14 06:21	2	2	2	2	2	2	2023/02/14 06:21	2	2	2	2	2	2	2
