# Supplementary material for: Health worker acceptability of an HIV testing mobile health application within a rural Zambian HIV treatment programme
Source: PLoS One. 2025 Jun 5;20(6):e0312646. doi: 10.1371/journal.pone.0312646 (PMC12140264; doi:10.1371/journal.pone.0312646)
Supplement: S10 File — (ZIP) [file pone.0312646.s010.zip]

Archive with 12 entries (12 files):
- CodedSegments.xlsx
- Transcript_1_deidentified.docx
- Transcript_2_deidentified.docx
- Transcript_3_deidentified.docx
- Transcript_4_deidentified.docx
- Transcript_5_deidentified.docx
- Transcript_6_deidentified.docx
- Transcript_7_deidentified.docx
- Transcript_8_deidentified.docx
- Transcript_9_deidentified.docx
- Transcript_10_deidentified.docx
- Transcript_11_deidentified.docx
