# Supplementary material for: Health worker acceptability of an HIV testing mobile health application within a rural Zambian HIV treatment programme
Source: PLoS One. 2025 Jun 5;20(6):e0312646. doi: 10.1371/journal.pone.0312646 (PMC12140264; doi:10.1371/journal.pone.0312646)
Supplement: S10 File — (ZIP) [file pone.0312646.s010.zip › CodedSegments.xlsx]

## Sheet: Sheet1
Transcript Comment	Transcript Name	Theme	Sub Theme	Beginning	End	Segment	Created by
client	Mpepo RHC	Perceived Compatability	client perception	59	59	…where we are as a set up the clients would find it a bit rude when you are on the phone they would not understand that it’s the application that I am using, yes so it was a bit difficul	AMontaner
IT	Mpepo RHC	Barriers	repairs	122	122	2020 we haven’t used them	AMontaner
simplify	kasama General	Perceived Usefulness	efficiency gain	36	36	also it has simplified matters because if we are using hard copies to send this information it would take a long time to reach you, and maybe in the process we loose the documents but this is instant, so it’s good	AMontaner
time	Mansa General hospital	Perceived Compatability	priorities	122	122	And also this one this happen to what she is saying maybe we are not in the ward there is a lot of patients whom I need to do, to test now that is a challenge for me to enter those clients in the Lynx because it take 45 minutes for me to complete a session because what we were told is that we should take 45 minutes for one clients, so for me I don’t know	AMontaner
IT	Luwingu District Hospital	Barriers	repairs	13	13	And another challenge is that our tablets doesn’t really work for…like I would say after they worked on them they worked a little bit of time , even now as we are speaking they are not working the Lynx so that is really a challenge to come work on them, just a month or two the stopped functioning so again that was a bit challenging on our part, but we’ll no it’s a good tool t was effective at tim…	AMontaner
changing priorities	Mansa General hospital	Barriers	priorities	143	143	And I was saying we need to emphasize on this one also we have a lot of indicators today we concentrate on this indicator the other day, tomorrow they will change they will tell you do this, the other day they tell you to do something else so you find there are these desperations we do	AMontaner
facility vs community	kasama Urban	Barriers	facility vs community	25	25	and in the facility you have a lot of clients so it is not easy to use the tablet the same time	AMontaner
facility vs community	kasama Urban	Facilitators	facility vs community	23	23	and it is very good to have the tablet especially in the field,	AMontaner
updates	Mansa General hospital	Facilitators	update	208	208	And it’s good that you have come and discuss with us its one way which will make us improve on that one because maybe a discussion one on one with you together one on one	AMontaner
time	Mansa General hospital	Barriers	priorities	87	87	And the areas where I find it’s a little bit difficult when I am doing the couple counseling because it is lengthy and when you are doing indexing it’s also lengthy, it takes a lot of time so that is the part which to me mostly challenging	AMontaner
facility vs community	Mansa General hospital	Barriers	facility vs community	83	83	And the next thing is the place when we are in the field, some places we don’t know exactly the name I can put on that day I am working from the…	AMontaner
	kasama General	Perceived Usefulness	efficiency gain	40	40	And the paper will pass through many people, our supervisor, the district in the process it may get lose and things like that so redo this, but this is just direct I think it’s good	AMontaner
facility vs community	kasama Urban	Perceived Compatability	priorities	38	38	As hinted to you before especially with the facility like this there is too much work to do mostly we use registers and unlike in the field, there in the field we use the instrument because the clients that we normally attend to are individuals you take your time and talk to them and discuss with them counsel what ever	AMontaner
training	Tazara RHC	Perceived Usability	training	100	100	As I said earlier it was easy, was very easy, very easy.	AMontaner
updates	Chibansa Urban	Perceived Usability	update	14	14	at first it was a bit difficult to use Lynx, because it was too long and the questions were too many	AMontaner
facility vs community	Namukolo	Perceived Usability	facility vs community	17	17	At the facility it was also easier because when you test from here you enter, you enter data from Lynx and in the register	AMontaner
facility vs community	kasama Urban	Barriers	facility vs community	23	23	at the facility we don’t we only do it after our work we enter in our tablets	AMontaner
facility vs community	Lubwe Mission Hospital	Perceived Compatability	facility vs community	63	63	Because in the community we are free, there are no disturbances but here some we are disturbed by people coming in this room coming in, come knocking knocking, but in the village you are free	AMontaner
GIS	Luwingu District Hospital	Perceived Usefulness	efficiency gain	13	13	Because it really help us to know where we need to do more of our services, for example we using it to get were we have more positives then we map out that Hot spots, so it’s really helping us in that way	AMontaner
IT	Mansa General hospital	Barriers	update	114	115	Because there is noting you can enter if you don’t have a test kit (Inaudible)	AMontaner
training	Samfya stage2	Barriers	training	14	14	Because we didn’t know how to do it, when we are starting the thing we have to wait first so by the time we were given Lynx what you know is that all the time you start using the Lynx you know how to use it. So it was easy for us cos it was just to prep the client, yes	AMontaner
testkits	Mansa General hospital	Barriers	testkits	118	118	But (inaudible) so that it’s a shortage of test kits, especially (inaudible) there is a shortage of tests kits, so you may find that we maybe one week we don’t have test kits, so we can’t capture on the Lynx	AMontaner
IT	Mansa General hospital	Barriers	network	53	53	But there is some sites where there is no network so it’s a challenge for us to record using the Lynx	AMontaner
IT	Tazara RHC	Barriers	no tablets	163	163	But we do the same reports so why us here in Tazara we don’t have the Lynx	AMontaner
facility vs community	Luwingu District Hospital	Barriers	network	13	13	But when you go in the outscurts there is no Internet so it’s hard for us to go in the field and detect maybe where that location is, so that is a challenge.	AMontaner
	Luwingu District Hospital	Perceived Compatability	priorities	84	84	double capture which is more of time consuming in that way maybe Lynx could be consistently if we just use it that data are able to extract it from there of the same client	AMontaner
priority	kasama Urban	Barriers	priorities	38	38	especially with the facility like this there is too much work to do mostly we use registers	AMontaner
	Lubwe Mission Hospital	Perceived Usefulness	efficiency gain	33	33	even other offices from Lusaka, where I don’t know that places, some places, but when we are using the Lynx they can help us as they are performing this and this, oh today you had 5 positives, today you have 3 index today you have 5 retest. So you can be able to see now for you to come from very far to see this information there me I can restore my information that I was working on the field put …	AMontaner
IT	Mansa General hospital	Barriers	network	88	88	Even the network is the challenge	AMontaner
priority	kasama General	Facilitators	priorities	46	46	first we are told that as you test you enter but that was cumbersome so when you are done the testing then you do the sending its easier, ok so after you have done the paper work you have done the tests and that’s when you send after, after you are done and all that it’s easier that way, than you are in the ward then you are with a tablet	AMontaner
functioning well	Lubwe Mission Hospital	Perceived Compatability	fitting	15	15	For me about that I can say it was functioning good without any thing that we can call consequences to our department, so Lynx is good as well as it	AMontaner
training	kasama Urban	Perceived Usability	easy	23	23	For me at first it was difficult to have even tablet but for now we only do it	AMontaner
training	kasama Urban	Perceived Usability	easy	15	15	For me it’s about the same but sometimes when we start to use that Lynx it was difficult to do it but now I understand, so in my experience I see that when I test someone (inaudible)	AMontaner
updates	kasama Urban	Perceived Usability	update	19	19	For me its fine, yes but as she had said the first time we had difficulties but currently it’s fine	AMontaner
facility vs community	Mpepo RHC	Perceived Usability	network	26	26	For me since I was always based at the facility it was easy because of network	AMontaner
facility vs community	Mpepo RHC	Perceived Compatability	facility vs community	26	26	For me since I was always based at the facility it was easy because of network, except for the counsellors that were going in the field. Yes we have a bit of a challenge because you find that they have to be there and it can be something where you test somebody and you record but then you find that sometimes you don’t have network, so it’s a bit of a challenge, but still interesting	AMontaner
training	Tazara RHC	Perceived Usability	training	20	20	For the first time it was quite difficult for me but when I got used to it, it was very nice	AMontaner
2 of 3 tablets out of use, 1 persons attempting to submit for all	Chibansa Urban	Barriers	repairs	18	18	he has more work load he has to capture the clients at the same times by himself so it’s a bit difficult for him	AMontaner
repairs	Chibansa Urban	Barriers	repairs	49	49	he is just alone using the tablet so mostly he only captures the ones he has tested himself and then you find that the other 2 or 3 have gone to the community and have done the test, he is working at the facility he will capture the ones he has worked on . Meaning those ones will be left out and then there are some days that he would just dedicate his time to entering or recording all the clients…	AMontaner
IT	Mpepo RHC	Perceived Usability	repairs	48	48	He says at first it was ok but when we start having system challenges it was difficult to work with	AMontaner
updates	kasama General	Facilitators	update	103	103	here was a time I find that when***Bemba*** when you are testing it would count minutes from 20 ( inaudible) but for now at least you have made it easier (inaudible) it was taking time so you would find that I still have 10 clients to enter on Lynx, you find that	AMontaner
updates	kasama General	Perceived Usability	update	103	103	here was a time I find that when***Bemba*** when you are testing it would count minutes from 20 ( inaudible) but for now at least you have made it easier (inaudible) it was taking time so you would find that I still have 10 clients to enter on Lynx, you find that	AMontaner
repairs	Chibansa Urban	Barriers	repairs	58	58	his friends were complaining that for them they don’t use the tablet for like 6 months it will stop operating the way its supposed to and the 5 months it also stopped but for him although it has continued working it has also given him problems so what ever you bring in the future it should be something that works for longer period of time	AMontaner
IT	kasama Urban	Barriers	repairs	61	61	I can say because of our tablets sometimes the Lynx stops working	AMontaner
	Lubwe Mission Hospital	Perceived Usefulness	efficiency gain	33	33	I open I go in submit to the main office so that immediately when they can be able to see that the hospital was working as a counsellor	AMontaner
facility vs community	Lubwe Mission Hospital	Barriers	conditions	65	65	I open the tablet start make sure that I submit everything, just on that when you go in the field you can help maybe like if it is, when it’s raining even if you don’t have an umbrella so for me it’s a challenge to go with the phone, this is smart phone, this is one of the reasons my phone broke because I just went with the tablet on the field so I was just turn for a minute it fell down, so for …	AMontaner
	Mansa General hospital	Perceived Usefulness	efficiency gain	29	29	I think as they have supported one it’s easier for communication, because we barely get communication the network is at field and the health workers. Secondly it’s also an immediate communication between the client and myself as a counsellor because immediately I am asking questions because there are questions that are there immediately I am entering and that information is linked to the network …	AMontaner
facility vs community	Luwingu District Hospital	Perceived Compatability	network	64	64	I think as we have said the network maybe it would be better if I am in the field	AMontaner
time	Mansa General hospital	Perceived Usability	length	61	61	I think by using Lynx it requires more time than the register you see	AMontaner
	Luwingu District Hospital	Perceived Usefulness	efficiency gain	62	62	I think even though it take most of our time but those questions useful for us to provide quality services	AMontaner
IT	kasama Urban	Perceived Usability	easy	82	82	I think for me as well especially when the tablet is ok there is no problem	AMontaner
updates	kasama General	Perceived Usability	update	97	97	I think one thing I think you have already did at, one time we were reporting birth dates for people but that is a bit long but when you included the option of yes you have made it simpler, because it would be 39 date month so they add a simple option	AMontaner
priority	Mansa General hospital	Perceived Compatability	priorities	163	163	I think that we don’t have lots of challenges except maybe the dedication of duties those assignments we don’t have anything to report the other you are doing g something else that’s were we….	AMontaner
network	Luwingu District Hospital	Perceived Usability	network	64	64	I think the only thing that can help us is if we are in the field and the network is available it’s very easy to work on it to report on Lynx, I think	AMontaner
time	Mansa General hospital	Perceived Compatability	priorities	97	97	I think what my friend has explained the only challenge that we have is time management, you know when you need to counsel a person and we need that information the client feels like you are delaying them, for us to the exactly that way but the client feels you are delaying them. For an example if you ask this question you ask this one you ask this one, and they feel you are wasting their time, t…	AMontaner
	Namukolo	Perceived Compatability	fitting	43	43	If I capture later that means I won’t get all the details, we do enter it when you are with the client and not when you are not with the client	AMontaner
IT	Luwingu District Hospital	Perceived Usability	repairs	53	53	if our tablets are consistently working our system is consistently working we can use it would also help us. It works for a month and it stops.	AMontaner
	Mansa General hospital	Perceived Compatability	fitting	19	19	If you can see we have a lot work to do at the facility we can’t be write in counseling at the same time using Lynx, so the easiest when you start counseling somebody you have to start using the Lynx	AMontaner
facility vs community	kasama Urban	Perceived Compatability	facility vs community	25	25	In the community when you follow clients maybe it’s one or two, it is easier to do testing and enter in the tablet and in the facility you have a lot of clients so it is not easy to use the tablet the same time	AMontaner
facility vs community	Samfya stage2	Barriers	priorities	90	90	In the facility because sometimes they get to be busy they test 10 times maybe they enter in the Lynx maybe 4 or 5 something like that	AMontaner
facility vs community	kasama Urban	Perceived Compatability	facility vs community	38	38	in the field, there in the field we use the instrument because the clients that we normally attend to are individuals you take your time and talk to them and discuss with them counsel what ever	AMontaner
	Lubwe Mission Hospital	Perceived Usefulness	efficiency gain	77	77	it is still difficult to identify the counsellors who are struggling at the office if they can be able to see what you are going through in Lynx it can be helpful to the office that this counsellor is performing this and this today.	AMontaner
priority	Mansa General hospital	Perceived Compatability	priorities	121	121	It must have been at the hospital, and we have a lot to do sometimes you would find like for an example this one is working by himself at the ART department meaning CET so for us maybe we are forgetting something even today, or for one week and we have one person doing CET, so you are going to find that that one is the only one using the Lynx	AMontaner
time	kasama Urban	Perceived Compatability	length	48	48	It takes a lot of time but we have to follow the instructions	AMontaner
	kasama General	Perceived Usefulness	efficiency gain	120	120	It was a good innovation to man kind	AMontaner
	Samfya stage2	Perceived Usability	easy	24	24	It was easier it was just follow the…showing how to once you get it I just click the question comes just click like that	AMontaner
	Chibansa Urban	Perceived Usability	length	29	29	it was easy using the hard copy because it was faster as you are counselling you are able to take the questions when you are done screening you then proceed with the testing, but with the Lynx you have to do it step by step as you are talking you also enter on the tablet	AMontaner
	Tazara RHC	Perceived Usefulness	easy	28	28	It was very easy even to send the information to the office was very useful	AMontaner
	Chibansa Urban	Perceived Usability	easy	37	37	it works perfectly for him	AMontaner
	kasama Urban	Perceived Usefulness	efficiency gain	11	11	It’s a good device it helps in working very good also its makes it easier to pass over information to relevant people using Lynx	AMontaner
	Namukolo	Perceived Usefulness	efficiency gain	51	51	It’s easier to communicate with the ones remaining at the facility when you are in the field	AMontaner
training	Mpika Urban	Perceived Usability	training	81	81	It’s the same as long as you are conversant	AMontaner
	kasama General	Perceived Usefulness	efficiency gain	95	95	Its easier because immediately when I am reporting I am using the Lynx, immediately when I enter someone’s name it has already reporting to that place that is the most important thing, because the report reach you very fast	AMontaner
	kasama General	Perceived Usefulness	efficiency gain	34	34	its good that every thing we are working on we report	AMontaner
	Mpika Urban	Perceived Usefulness	efficiency gain	68	68	Its not …… because paper work is tedious and using paper work you can easily lose the information	AMontaner
time	Luwingu District Hospital	Perceived Usability	length	17	17	Recording on the register is easier because Lynx takes so many questions to complete, yes	AMontaner
priority	Mansa General hospital	Barriers	priorities	127	127	June up to July we had an exercise of making the files and doing ( inaudible) so in June July in fact I can say in two months and we didn’t do any work in testing so that we can report on Lynx. So that was a challenge when you see someone this month you are doing well then the next month test only to enter just two that is the challenge we face	AMontaner
	Mpika Urban	Perceived Usability	easy	24	24	Just a minute	AMontaner
	Samfya stage2	Perceived Usability	easy	28	28	Just less than 4 to 5 minutes when you are entering, but when you are with client sometimes because you have to be patient asking the client questions, the client to answer the questions you have to enter into the Lynx wait with the client after the questions you have to wait 10 to 15 minutes	AMontaner
	Lubwe Mission Hospital	Perceived Usefulness	efficiency gain	67	67	Like I said it works well in terms of the main office to know we are working, because it takes time it can be to the counsellors. So we are just using the Lynx maybe it immediate to see our performance. It help us and it helps the main office to know the counsellor is working into the facilities	AMontaner
training	Lubwe Mission Hospital	Barriers	training	49	49	like maybe some counsellors they don’t know how to use Lynx, they don’t know how to use it well, so in terms of submit they don’t know so if they fail to capture or submit it can be also I think that	AMontaner
training, IT	Lubwe Mission Hospital	Perceived Usability	training	55	55	Like me I do helping to those who are not even comfortable with Lynx
training, IT	Lubwe Mission Hospital	Barriers	repairs	55	55	t for me also challenge of not haiving the tablet because the tablet was blocked, I was just checking and while I was in the field work it stopped	AMontaner
network	Luwingu District Hospital	Barriers	network	66	66	Like the only challenge is network because our reporting on Lynx take more time to complete, because you can start working and before you finish the network is out and you start again you come and you start at the beginning and you start reporting on the same person	AMontaner
facility vs community	kasama Urban	Perceived Compatability	facility vs community	21	21	Like they said it really has been nice especially when we are keeping records even sometime when we go in the field when we are carrying a tablet it instead of carrying books you just carry the tablet, and in keeping information it really helped very much	AMontaner
client	Chibansa Urban	Perceived Compatability	client perception	41	41	looking at the nature of the tablet it’s big, going to the community you are talking to a client you are busy capturing the client feels uncomfortable maybe you are boastful, you want to show off to them that you have a big phone so it’s much easier use at the facility because they know that this is a facility set up the information that they are capturing will be used at the facility. But when y…	AMontaner
updates	Chibansa Urban	Perceived Compatability	update	14	14	looking at the set up of the facility if you have to look at the number of clients the queues waiting you would have to spend more time with one client, but now that the questions have been simplified and some parts have been updated like to loot numbers you don’t have to enter the loot number, only the expiring date that has made the usage is a little bit familiar and user friendly	AMontaner
IT	Lubwe Mission Hospital	Barriers	repairs	33	33	Lynx has stopped working as right now so that I can make a request to the office so they can bring us in the normal system so that Lynx would start working again, because I have seen that is the biggest challenge I have seen I have because the time that I was using Lynx it was performing	AMontaner
	Mansa General hospital	Perceived Usability	easy	13	13	Lynx I think it’s the easiest for me especially for tracking and to record those who are long distance ok, and for testing	AMontaner
	Lubwe Mission Hospital	Perceived Usability	training	25	25	Lynx it is easy, so what can I say, to send a message to the office. But the writing is difficult	AMontaner
	kasama Urban	Barriers	priorities	31	31	Maybe also at the facility you also have to enter in the register the client who queue there at the facility, then after entering the registers that is when you come and enter in the Lynx	AMontaner
priority	kasama Urban	Perceived Compatability	priorities	66	66	maybe because of the nature of work, so maybe he or she will only enter one of two due to time or pressure of work so that maybe the next day that is when you capture because those she hasn’t entered on the tablet, you enter the following day	AMontaner
	Samfya stage2	Barriers	repairs	50	50	Maybe if the Lynx is not working, you see sometimes this Lynx stops working when you are doing the directions this Lynx they stop, sometimes they don’t work they just stop	AMontaner
	Namukolo	Barriers	priorities	41	41	Maybe it’s what we focus on is testing in the field, so maybe sometimes it’s like that focusing on other indicators but what we do mainly is testing	AMontaner
	Mpepo RHC	Barriers	repairs	120	120	Maybe when they were just properly working towards the end of 2019	AMontaner
updates	Namukolo	Perceived Usability	update	49	49	Maybe you reduce the questions, there are more questions in the questionnaire ( laughs) Maybe reducing some questions it would be easier	AMontaner
training	Tazara RHC	Perceived Usability	training	26	26	Me the system was very good at the beginning it was so difficult since we were not familiar with the system. But later on when we caught up. It was working very nicely	AMontaner
IT	kasama General	Barriers	repairs	89	89	Me when I have been sending with the tablet, maybe I have sent 5 but when it come down on record it tells me that I have sent 2, so there we don’t know what happened	AMontaner
	Tazara RHC	Perceived Usefulness	efficiency gain	20	20	nd the important thing was sending information direct.	AMontaner
	Mansa General hospital	Barriers	network	57	57	we mainly have MTN network for data, they don’t have MTN network for data, they don’t have MTN network for communication so if you use MTN it’s a challenge for us	AMontaner
updates	kasama Urban	Perceived Usability	update	74	74	No it’s fine it seems you have reduced the some of the questions so for now all is fine the questions have been reduced like the first one it had more questions and it took time for us to enter. Maybe I just one person it took time for me to capture that client , so we thank you for have you reduced for now	AMontaner
training	Mpika Urban	Perceived Usability	training	44	44	No no we did not train, I think that was the biggest challenge more especially with me because I am not too conversant with smart phones so some applications where difficult to use	AMontaner
	Namukolo	Barriers	repairs	9	9	No right now it’s not working	AMontaner
time	Luwingu District Hospital	Perceived Compatability	length	49	49	No the only thing as we said the time I am reporting it takes almost one hour to complete just for one person to complete the interview on Lynx, but if it on register I can take just some minutes and complete that client. So you would find that in a day maybe I can just counsel two or three just on Lynx, maybe two	AMontaner
	kasama Urban	Perceived Usefulness	length	52	52	No the questions are Ok, I think they are Ok	AMontaner
	Namukolo	Perceived Usability	easy	19	19	No the was no struggle in entering the client	AMontaner
	Luwingu District Hospital	Perceived Usefulness	efficiency gain	21	21	No they are useful, all questions are very useful	AMontaner
	Luwingu District Hospital	Perceived Usefulness	efficiency gain	23	23	Not really because those questions also serve as are important purpose for us knowing where we should also look at how look at	AMontaner
updates	Chibansa Urban	Perceived Usability	update	14	14	now that the questions have been simplified and some parts have been updated like to loot numbers you don’t have to enter the loot number, only the expiring date that has made the usage is a little bit familiar and user friendly	AMontaner
	Mpepo RHC	Perceived Usefulness	efficiency gain	69	69	Ok so they are saying it’s more of proof that they are working	AMontaner
	kasama General	Perceived Usability	facility vs community	67	67	Ok the challenge I have experienced is on the location or the addresses, you know we don’t have in our setting the house numbers, streets so that becomes a difficult challenge, we just have maybe the residential but we have no street name no address so that is a challenge there	AMontaner
priority	Mpepo RHC	Perceived Compatability	priorities	130	130	Ok we have other indicators that we also help work on, so it’s just don’t limit to just testing. So you find that you have to visit a client for adherence support and you have to probably check on a client that has missed an appointment for drug pickup, so you find that if you spend much time maybe on testing and maybe entering on the Lynx tablet you won’t be able to do this other works	AMontaner
facility vs community	Namukolo	Perceived Usability	efficiency gain	13	13	Ok, it was easier using the Lynx when you are in the field, it was easy for the reports, you report and you enter afterwards so it was faster	AMontaner
	Luwingu District Hospital	Perceived Usability	length	51	51	on Lynx it takes much time as compared to the register so you may find that in a day maybe we have 40 cases so it can take us maybe 20 to 30 minutes to enter in the register but if you were to enter the same information on the Lynx it can take you much more that because some times that could also not be entered on the Lynx, but also the network.	AMontaner
paper	Mpika Urban	Perceived Usefulness	efficiency gain	70	70	Or even the paper is destroyed, using the computers information is restored	AMontaner
	kasama General	Perceived Usefulness	efficiency gain	118	118	Other wise it was a good innovation when you came up with the Lynx program	AMontaner
	Luwingu District Hospital	Perceived Usefulness	length	62	62	removing them it would compromise much of our service because we need as much as possible information to gather from the client for us to provide quality services if we scrap off some then again it means we won’t be able to probe more keep the data base for the clients we are able to provide the service	AMontaner
	kasama Urban	Perceived Compatability	fitting	12	13	Researcher: Ok, and has it affected the way that you do your counseling? Participant E: No it hasn’t in fact it helps	AMontaner
	Tazara RHC	Perceived Compatability	efficiency gain	24	24	Sending information was very easy from the facility and community	AMontaner
	Mpika Urban	Perceived Usefulness	efficiency gain	20	20	She is saying it was helpful because reporting was easier, once you finish you counseling your testing immediately you enter the Lynx then your report go	AMontaner
	Mpepo RHC	Barriers	repairs	99	99	Sir I experience are similar situations some time back when we were using them, you find that you have entered all the tests in the Lynx in the night only to find that actually only one test has been entered, we also used to have like that there were counsellors who would come from the field and say that no I have entered all the test but when I synchronizing it’s only showing one test that was r…	AMontaner
GIS	Luwingu District Hospital	Perceived Usefulness	efficiency gain	78	78	So for an example the case came out positive you should be able to say this place is giving us more positive we should concentrate much in our file	AMontaner
	Mpepo RHC	Perceived Usefulness	efficiency gain	66	66	So he is saying the Lynx application is better than the ones we used on the hard copy because those ones it’s not him who is going to see what he is doing and the other people that are working on the tablet or that are minding the application they are able to see what he is doing so he found its better because it’s just not him looking at his work	AMontaner
	Lubwe Mission Hospital	Barriers	conditions	35	35	So if the power is gone today the network is gone today and it will come tomorrow we make sure that immediately in the morning we start to enter all the in the previous day so that the document it goes in the Lynx so that you submit it	AMontaner
network	Mpepo RHC	Perceived Compatability	network	51	51	So she has similar problems at first it was ok but since we are in a place where network was a bit of a challenge you find that you don’t send the report as you test so you take a bit of time to send it, you have done the testing in the morning but then you find sending the report a bit late, ok so same challenge as him at first it was ok but later on we start having system challenges	AMontaner
IT	Mpika Urban	Perceived Compatability	training	95	95	So sometime maybe another co-worker could come and help unfreeze but maybe if you were trained on how to fix	AMontaner
	Lubwe Mission Hospital	Barriers	network	45	45	so today maybe the so whilst you do that today you test but you don’t have network, so sometime so don’t network, so tomorrow when it comes tomorrow then they have just forgotten to come back and to enter in the Lynx so also it can bring us down so also like your performance is not well because over the network issues	AMontaner
	Mpepo RHC	Perceived Compatability	facility vs community	75	75	So towards they end what we were doing we started to enter what ever we have worked through out the day and then we wouldn’t be doing the entering as we were doing the counselling we would do the counselling get the details and enter them in a hard cover book and then at the end of the day when we come back To report that is when we do the reporting on the Lynx tablet	AMontaner
	Tazara RHC	Barriers	repairs	20	20	So we are sending information direct but after some years it has stopped working so when you try and try, the information was not sent.	AMontaner
	Tazara RHC	Barriers	priorities	71	71	So when we are busy at the facility. You can send them at night when you are done.	AMontaner
facility vs community	Mpepo RHC	Perceived Compatability	facility vs community	145	145	so you don’t have a place where you can properly work on the Lynx, unlike the facility, because at the facility obviously I will have a room where each client with privacy I am sitter and the client is sitter comfortable as I enter, for the community its different, so like he said like the community its also distance	AMontaner
	Samfya stage2	Barriers	training	78	78	Sometime they said there is no internet, there is no bundles, .maybe the application has been changed I so no I don’t know something like that. So they need to make the Lynx to start working so that we could record and enter in the Lynx	AMontaner
paper	kasama General	Perceived Usefulness	efficiency gain	39	39	Sometime you can lose the paper but with the Lynx you can not lose just like that, but the papers I can misplace it and it be difficult for me to report	AMontaner
	Samfya stage2	Barriers	repairs	74	74	Sometimes I can say maybe sometimes we have to 5 or 6 7 counsellor some they don’t have Lynx like that time the Lynx is not working for that person maybe 2 counsellors the Lynx are not working and 4 the Lynx is working so when you are capturing in the Lynx and in the register the so when you are capturing in the Lynx the number will be small but in the register the number will be big, there will …	AMontaner
client	Namukolo	Perceived Compatability	client perception	55	55	Sometimes the clients get irritated when you ask them to much questions	AMontaner
	Chibansa Urban	Barriers	repairs	33	33	sometimes the life span of the batteries low because you will find that while capturing the client and the battery is low and if you plug it in the charger the tablet would freeze meaning you cannot proceed with the capturing of the details of the client. So the life span of the battery was a challenge	AMontaner
	kasama General	Barriers	repairs	75	75	Sometimes the Lynx component doesn’t work you find that you go to the offices to report that my Lynx is not working but when you get the tablet sometimes it takes longer, for an example me I don’t have a tablet my charging system is not working, so my tablet has been there for closed to 2 months I have not received my tablet, so for me it’s difficult to report	AMontaner
IT	kasama General	Barriers	update	18	18	sometimes we need upgrading when you take these tablets to the office they are not done in time	AMontaner
	Tazara RHC	Barriers	repairs	106	106	Stop working. When they take it to the office, but for those people to bring it back, it takes ages. That’s the only thing.	AMontaner
client	Mpepo RHC	Perceived Compatability	client perception	62	62	That is what I am saying I am saying it’s the area, maybe in other places it might be different where these people are acquainted to electronics, but for here it’s kind of difficult it’s like you are on the phone you are not paying attention to the client (inaudible) hinder us in a way	AMontaner
GIS	Mansa General hospital	Perceived Usefulness	efficiency gain	154	154	the benefits of us using the tablet in the community, it will show where we are the location where you worked rather than that is what we do	AMontaner
	Luwingu District Hospital	Barriers	repairs	80	80	The challenge of Lynx, when the Lynx stops working we just report and we start waiting for someone to come also is a challenge if it’s someone within who know how to work one it can help us or if something is wrong he just work on it	AMontaner
facility vs community, client perception	kasama General	Perceived Compatability	client perception	52	52	The difference in the community first of all people get suspicious you are talking to them you are using a tablet, they ask why are you using this where are you taking this information so this is why it is much safer you just capture in your book and then you come and enter in the facility	AMontaner
timely reporting	Luwingu District Hospital	Perceived Usefulness	efficiency gain	15	15	The difference is like when I finished working on Lynx, reporting on Lynx immediately the supervisor will get the report without wasting much time, but when I come and register on the register it takes time to come and capture there after reporting	AMontaner
IT	kasama General	Perceived Usability	update	16	16	the difficulty I think we encounter I think it’s upgrading of applications sometimes its not done in time	AMontaner
indexing	Samfya stage2	Perceived Usefulness	facility vs community	88	88	The most indexing in the community and the facility	AMontaner
	Mansa General hospital	Perceived Usability	easy	79	79	The most, the worst part no there are no difficult part	AMontaner
	Luwingu District Hospital	Barriers	network	11	11	The only challenge, you find sometimes it’s the network, that is the only time because if we go when I am on the field I go far sometimes the area that I am at has no network it give us a challenge for reporting	AMontaner
time	Mansa General hospital	Perceived Compatability	facility vs community	70	70	The only difference is that the we don’t have register especially when we are in the field so it saves time for use Lynx in communities, when we come back from the community that’s when we enter the information into the register in the community	AMontaner
	Tazara RHC	Perceived Compatability	fitting	58	58	The only difference with the Lynx you just report direct.	AMontaner
	Mpepo RHC	Barriers	repairs	79	79	The other challenge was that they used to get blocked most of the time, so you find you want to work on it being locked out of the system so now you have to start waiting for somebody to unlock you it used to make it a bit difficult . So you find that some information you have not reported some you have reported at the end of the day when compiling you find that what you have entered on the table…	AMontaner
	Tazara RHC	Perceived Usability	easy	96	96	The system was very easy	AMontaner
tablet out of use	Chibansa Urban	Barriers	repairs	22	22	the tablet had to stop working so again it had to come back to him to do the work	AMontaner
	Lubwe Mission Hospital	Barriers	repairs	75	75	The thing about the Lynx is that recently now we don’t have them so we are waiting for them and then it’s still came since it stopped working maybe its been 9 months, so for us it can be a challenge so we have stopped for a long time the report for the Lynx	AMontaner
	Lubwe Mission Hospital	Barriers	repairs	13	13	then now when try to log in it has stopped functioning its reduced to the formal code, it was and now it has affected our job we don’t know how are we going to help people we stopped that so it is the most thing that we are (inaudible) right now	AMontaner
facility vs community	Mpepo RHC	Perceived Compatability	facility vs community	147	147	there is no much of privacy in the community, and just the comfortability of you being sitter and enter you work	AMontaner
	Lubwe Mission Hospital	Barriers	client perception	39	39	There is nothing that I can say, some clients are difficult in terms of understanding. Once I test them then they say I think this person comes to steal something about us and even they ask you why are you here	AMontaner
client	kasama General	Perceived Compatability	client perception	62	62	They think you don’t care you are on your phone	AMontaner
client	Mpepo RHC	Perceived Usability	hard	57	57	Using a tablet was a bit of a challenge because then you wouldn’t have to pay attention to the client because you have to, as the client is talking to you just have to keep on entering what ever they are saying the information that they are giving to you, so you find that you don’t do much of the counseling because you have time limited and you don’t pay attention to what the client is saying bec…	AMontaner
	Tazara RHC	Perceived Usefulness	efficiency gain	24	24	We have not reached the facility, we have not entered the register, but the information is already gone. So it was very important for me.	AMontaner
	Tazara RHC	Perceived Compatability	fitting	57	57	We just get information from the client, council them, test them. It’s just the same.	AMontaner
training	Mpika Urban	Perceived Usability	training	38	38	We never had adequate training on how to handle because it was one day, training some of us are not conversant with these smart phones and its not easy	AMontaner
	kasama Urban	Perceived Compatability	fitting	72	72	we test the we counsel them and we capture the same day,	AMontaner
	Luwingu District Hospital	Perceived Usefulness	efficiency gain	13	13	well no it’s a good tool t was effective at time it could give us accurate information that we could get better results	AMontaner
	Mpika Urban	Barriers	repairs	91	91	What she is as she alluded earlier on that the biggest challenge she had is when she had with Lynx when it freezes of course you won’t continue using it because there is no other person to help you restart,	AMontaner
priority	Mpika Urban	Perceived Compatability	priorities	134	134	What she is saying is since we are main the hospital is quite busy we can share the work when one is entering on the Lynx the other one is with the client so that we don’t waist time for our clients	AMontaner
training	Mpika Urban	Perceived Usability	training	60	60	what we can ask for to over come these challenges is adequate training maybe for 5 days just but it was just for one day not even a day for some hours	AMontaner
	Chibansa Urban	Barriers	priorities	45	45	when it’s a busy day he doesn’t enter directly on the Lynx application so that it quickens the process he would just use the hard copy to screen into and capture all the details that he needs to use.	AMontaner
priority	Chibansa Urban	Perceived Usability	priorities	45	45	when it’s a quiet day he is able to capture directly on the Lynx application	AMontaner
	kasama General	Perceived Usability	hard	42	42	Writing in my note book is easier than typing, because typing I will start with the name and what but in my book it doesn’t even take time to report	AMontaner
IT	Samfya stage2	Perceived Compatability	repairs	96	96	Yes and we need someone who can take care of the Lynx when they stop working so that we can capture	AMontaner
updates	kasama Urban	Perceived Compatability	update	58	58	Yes because as it is ( inaudible) have been done today some of the questions have been removed they are not necessarily because some are a duplication of information but as it is now its ok	AMontaner
IT	Luwingu District Hospital	Perceived Compatability	repairs	84	84	Yes I think I would agree with him if there was someone local to work on the issue that can develop by the system, it would be easier for us to continue using the service	AMontaner
	Luwingu District Hospital	Perceived Usefulness	efficiency gain	9	9	Yes Lynx it saved me and previously it saved us for reporting especially when we are in the field we report through using Lynx	AMontaner
	Samfya stage2	Barriers	length	80	80	Yes maybe there is someone with us sometime there are so many categories that we are using, there are some couple testing, some …..some maybe they don’t capture it in the Lynx, they just at the end of the end maybe they just tested with out captured in the Lynx Maybe that can be the issue	AMontaner
questions	kasama Urban	Perceived Usefulness	update	54	54	Yes questions are Ok	AMontaner
	Luwingu District Hospital	Barriers	length	19	19	Yes register is very much easier we enter a very few details the Lynx ask you this and that so it takes a bit more time and a place where maybe an internet is a challenge for you to complete just one entry it takes too much of your time as well than the register	AMontaner
	Mpika Urban	Barriers	repairs	32	32	Yes they would freeze	AMontaner
	Mpepo RHC	Perceived Usefulness	efficiency gain	71	71	Yes unlike the hard copy because no one will see that they can do their work so it was better because then people are able to see that since the tablets came with a name attached so that they are able to see that (inaudible) is working at this particular time so she is saying it was better than the hard copies	AMontaner
double	Samfya stage2	Perceived Compatability	fitting	32	32	Yes you have to enter in the Lynx and in the register	AMontaner
IT	Tazara RHC	Perceived Usability	repairs	30	30	Yes, it’s the same, but at the beginning it was working very well. But after that we used to record on the phone we had a breakdown of information until now we have nothing to record on the phone, the system was working very good..	AMontaner
	Mansa General hospital	Barriers	training	85	85	Yes, location sometimes we end up not knowing what location what name am I going to use where I am working from	AMontaner
double	Samfya stage2	Perceived Compatability	fitting	44	44	Yes, you have to write somewhere maybe in the book, when you come back in the facility you have to enter in the register	AMontaner
training	Mpika Urban	Perceived Compatability	training	66	66	You know paper work is tedious, I think this time around we have made record using these smart phone is easier but the challenge we had is how to operate it	AMontaner
